# Supplementary material for: Periventricular gradient of normal-appearing white matter in normal aging and multiple neurological diseases
Source: J Adv Res. 2025 Sep 24;84:573–86. doi: 10.1016/j.jare.2025.08.059 (PMC13227254; doi:10.1016/j.jare.2025.08.059)
Supplement: Supplementary Data 3 [file mmc3.xlsx]

## Sheet: Sheet1
Number	biogrid	Locus tag_Dmel	Flybase_Dmel ID	Protein names	Symbol	gene_id	Identity	E-value	Score	Length	log2FoldChange(Female/Male)	P-value	UP/Dowm	Description	Database	Average Female-Expression	Average Male-Expression
1	68060	CG8361	FBgn0002633	Enhancer of split m7 protein (E(spl)m7)	E(SPL)M7-HLH	TRINITY_DN460_c0_g2	79	9.71741e-43	147.517	2057	0.625629	0.278464	*	Description：hypothetical protein Cfor_02461, partial [Coptotermes formosanus]	NR	2.51667	1.56333
2	72097	CG32491	FBgn0002781	Modifier of mdg4	MOD(MDG4)	TRINITY_DN23815_c0_g1	35	3.19019e-27	59.6918	1552	1.69671	0.0634952	*	Description：broad-complex core protein isoform X10 [Cryptotermes secundus]	NR	1.70667	0.53
3	60155	CG4889	FBgn0284084	Protein wingless (Protein Wnt-1) (Protein int-1) (dInt-1) (dWnt-1)	WG	TRINITY_DN18455_c0_g1	45	3.77758e-14	76.6406	2113	2.44308	0.0301536	*	Description：protein Wnt-5b isoform X2 [Cryptotermes secundus]	NR	0.78	0.193333
4	61043	CG6667	FBgn0260632	Embryonic polarity protein dorsal	DL	TRINITY_DN6481_c0_g1	223	1.35467e-135	446.432	3114	-0.139801	0.83478	*	Description：transcription factor p65 isoform X4 [Cryptotermes secundus]	NR	4.63667	4.93333
5	63689	CG2248	FBgn0010333	Ras-related protein Rac1	RAC1	TRINITY_DN752_c0_g2	185	1.04939e-131	382.874	2950	-0.534681	0.371233	*	Description：ras-related protein Rac1 [Zootermopsis nevadensis]	NR	17.09	25.3867
6	58492	CG1594	FBgn0004864	Tyrosine-protein kinase hopscotch (EC 2.7.10.2)	HOP	TRINITY_DN1050_c2_g1	54	1.14009e-16	86.6557	4734	-0.286598	0.566868	*	Description：tyrosine-protein kinase hopscotch [Cryptotermes secundus]	NR	6.14333	5.28667
7	57823	CG3936	FBgn0004647	Neurogenic locus Notch protein [Cleaved into: Processed neurogenic locus Notch protein]	N	TRINITY_DN28269_c0_g1	1625	0	3005.7	9173	-0.555305	0.328669	*	Description：neurogenic locus Notch protein [Cryptotermes secundus]	NR	1.47333	2.04
8	58410	CG34414	FBgn0085443	Protein sprint (SH2 poly-proline-containing Ras-interactor protein)	SPRI	TRINITY_DN6483_c0_g1	231	2.90532e-136	451.44	7277	-3.94975	0.00114735	*	Description：hypothetical protein B7P43_G14040 [Cryptotermes secundus]	NR	0.08	1.44
9	59272	CG14226	FBgn0043903	Cytokine receptor (Protein domeless)	DOME	TRINITY_DN93_c0_g1	94	2.75017e-15	82.0333	5822	-0.102742	0.881163	*	Description：cytokine receptor [Cryptotermes secundus]	NR	8.62	6.78667
10	59659	CG9885	FBgn0000490	Protein decapentaplegic (Protein DPP-C)	DPP	TRINITY_DN30330_c0_g1	41	2.30781e-13	76.6406	3104	-0.0872446	0.920182	*	Description：protein decapentaplegic-like [Zootermopsis nevadensis]	NR	1.02	1.26
11	59745	CG12399	FBgn0011648	Protein mothers against dpp	MAD	TRINITY_DN37803_c0_g2	247	4.73809e-127	409.838	4305	0.892309	0.202304	*	protein mothers against dpp [Zootermopsis nevadensis]	NR	2.83667	1.72
12	59717	CG8817	FBgn0041111	AF4/FMR2 family member 4 (Protein lilliputian) (Suppressor of Raf at 2A) (Suppressor of sina 2-1)	LILLI	TRINITY_DN7497_c0_g1	135	1.90337e-64	231.876	4049	0.258627	0.722773	*	Description：CENP-B-like protein 2 [Locusta migratoria]	NR	3.58667	2.3
13	59924	CG14026	FBgn0003716	Receptor protein serine/threonine kinase (EC 2.7.11.30)	TKV	TRINITY_DN66_c0_g2	150	1.17078e-58	214.542	2944	-1.74502	0.0337669	*	Description：Cytochrome P450 4C1 [Blattella germanica]	NR	3.65667	16.5833
14	60711	CG5461	FBgn0259176	Protein bunched, class 2/F/G isoform (Protein shortsighted)	BUN	TRINITY_DN1194_c0_g1	98	7.50618e-40	166.007	5972	0.238521	0.667985	*	Description：protein bunched, class 2/F/G isoform isoform X2 [Cryptotermes secundus]	NR	6.19	5.23667
15	60495	CG5363	FBgn0004106	Cyclin-dependent kinase 1 (CDK1) (EC 2.7.11.22) (EC 2.7.11.23) (Cell division control protein 2 homolog) (Cell division protein kinase 1) (p34 protein kinase)	CDK1	TRINITY_DN16546_c0_g1	42	7.88759e-20	89.3521	1575	2.38214	0.0249473	*	Description：cyclin-dependent kinase 1-like isoform X1 [Zootermopsis nevadensis]	NR	2.35	0.633333
16	60919	CG3758	FBgn0001981	Protein escargot (Protein fleabag)	ESG	TRINITY_DN26709_c0_g2	45	8.23504e-17	80.1073	1075	2.14767	0.0504712	*	Description：gastrula zinc finger protein XlCGF49.1-like [Cryptotermes secundus]	NR	1.96667	0.276667
17	61598	CG1891	FBgn0003317	Receptor protein serine/threonine kinase (EC 2.7.11.30)	SAX	TRINITY_DN7584_c0_g2	48	1.87482e-10	65.0846	3689	1.03994	0.199142	*	Description：Serine/threonine-protein kinase mig-15 [Zootermopsis nevadensis]	NR	1.82333	0.52
18	62500	CG8416	FBgn0014020	Ras-like GTP-binding protein Rho1	RHO1	TRINITY_DN774_c1_g1	51	9.75823e-27	108.612	3019	-0.132031	0.809305	*	Description：ras-like GTP-binding protein Rho1 [Zootermopsis nevadensis]	NR	6.62333	7.60333
19	62567	CG5072	FBgn0016131	Cyclin-dependent kinase 4, isoform A (Cyclin-dependent kinase 4, isoform B) (EC 2.7.11.-) (EC 2.7.11.22) (Cyclin-dependent kinase 4, isoform C) (Cyclin-dependent kinase 4, isoform D) (Cyclin-dependent kinase 4, isoform E) (LD31205p)	CDK4	TRINITY_DN20303_c0_g2	39	4.13855e-16	81.6481	2560	0.615632	0.488409	*	Description：cyclin-dependent kinase 6 [Zootermopsis nevadensis]	NR	2.63667	1.72
20	62513	CG8443	FBgn0034087	Protein clueless (Clustered mitochondria protein homolog)	CLU	TRINITY_DN6464_c0_g2	211	0	446.047	4949	-0.504736	0.465133	*	Description：clustered mitochondria protein homolog isoform X1 [Cryptotermes secundus]	NR	1.63333	3.02333
21	62753	CG5119	FBgn0265297	Polyadenylate-binding protein (PABP) (Poly(A)-binding protein)	PABP	TRINITY_DN33607_c0_g1	50	104.3751.88874E-22	104.375	3527	-0.00562027	0.992233	*	Description：polyadenylate-binding protein 1 [Cryptotermes secundus]	NR	440.543	387.727
22	64011	CG15015	FBgn0035533	Cdc42-interacting protein 4, isoform B	CIP4	TRINITY_DN6483_c0_g1	265	1.16192e-138	457.603	7277	-3.94975	0.00114735	*	Description：hypothetical protein B7P43_G14040 [Cryptotermes secundus]	NR	0.08	1.44
23	64660	CG11711	FBgn0259481	MOB kinase activator-like 2 (Mob as tumor suppressor protein 2) (Dmob2) (Mps one binder kinase activator-like 2)	MOB2	TRINITY_DN5414_c0_g1	63	1.29136e-28	117.472	1810	-0.175237	0.734252	*	Description：MOB kinase activator 1B isoform X2 [Zootermopsis nevadensis]	NR	3.42	3.99
24	64905	CG5893	FBgn0000411	SOX domain-containing protein dichaete (Protein fish-hook)	D	TRINITY_DN8752_c0_g2	57	2.89958e-33	133.65	4709	-1.708	0.0143085	*	Description：transcription factor Sox-11-A [Cryptotermes secundus]	NR	4.52333	17.14
25	64701	CG5940	FBgn0000404	G2/mitotic-specific cyclin-A	CYCA	TRINITY_DN58215_c0_g1	42	2.45863e-69	88.5817	2313	2.50885	1	*	Description：G2/mitotic-specific cyclin-A [Zootermopsis nevadensis]	NR	4.28667	0.723333
26	66226	CG8351	FBgn0037632	T-complex protein 1 subunit eta (TCP-1-eta) (CCT-eta)	CCT7	TRINITY_DN6571_c0_g1	100	0	210.305	2042	-0.331574	0.601833	*	Description：T-complex protein 1 subunit eta [Cryptotermes secundus]	NR	23.36	31.5333
27	77146	CG31618	FBgn0051618	Histone H2A	HIS2A:CG31618	TRINITY_DN6571_c0_g1	291	0	597.43	2042	-0.331574	0.601833	*	Description：T-complex protein 1 subunit eta [Cryptotermes secundus]	NR	23.36	31.5333
28	66690	CG7583	FBgn0020496	C-terminal-binding protein (CtBP protein) (dCtBP)	CTBP	TRINITY_DN38233_c0_g1	151	2.45268e-89	299.671	3306	-0.409047	0.568513	*	Description：C-terminal-binding protein [Cryptotermes secundus]	NR	2.69667	4.37667
29	59725	CG3733	FBgn0250786	Chromodomain-helicase-DNA-binding protein 1 (CHD-1) (EC 3.6.4.12) (ATP-dependent helicase Chd1)	CHD1	TRINITY_DN4854_c0_g1	321	3.72317e-153	528.094	7635	-0.308285	0.508489	*	Description：chromodomain-helicase-DNA-binding protein Mi-2 homolog isoform X7 [Zootermopsis nevadensis]	NR	6.68333	9.07
30	67099	CG5201	FBgn0020493	Mothers against decapentaplegic homolog (MAD homolog) (Mothers against DPP homolog) (SMAD family member)	DAD	TRINITY_DN5877_c0_g1	78	1.64244e-29	123.635	2899	1.15931	0.0789535	*	Description：mothers against decapentaplegic homolog 6 [Cryptotermes secundus]	NR	2.04333	0.93
31	58967	CG4453	FBgn0061200	Nuclear pore complex protein Nup153 (153 kDa nucleoporin) (Nucleoporin Nup153)	NUP153	TRINITY_DN9265_c0_g1	45	1.75237e-14	80.1073	6758	0.772918	0.0884746	*	Description：hypothetical protein Cfor_07465 [Coptotermes formosanus]	NR	6.83333	4.19
32	66846	CG7904	FBgn0003169	Serine/threonine-protein kinase receptor (EC 2.7.11.30)	PUT	TRINITY_DN22477_c0_g1	67	3.86704e-17	87.0409	1874	0.0196614	0.979265	*	Description：interleukin-1 receptor-associated kinase 4-like isoform X2 [Zootermopsis nevadensis]	NR	1.21	2.07
33	67826	CG31132	FBgn0011785	BRWD3	BRWD3	TRINITY_DN1260_c0_g1	96	0	139.043	6691	0.022173	0.973047	*	Description：PH-interacting protein isoform X2 [Cryptotermes secundus]	NR	6.91	6.87333
34	67824	CG6383	FBgn0259685	Protein crumbs (95F)	CRB	TRINITY_DN32464_c0_g2	38	7.76947e-06	52.7582	7194	-0.626522	0.390191	*	Description：protein crumbs, partial [Zootermopsis nevadensis]	NR	0.846667	1.54667
35	67753	CG10201	FBgn0039120	Nuclear pore complex protein Nup98-Nup96 (EC 3.4.21.-) [Cleaved into: Nuclear pore complex protein Nup98 (Nucleoporin Nup98) (Nup98); Nuclear pore complex protein Nup96 (Nucleoporin Nup96) (Nup96)]	NUP98-96	TRINITY_DN11079_c0_g1	183	8.15181e-106	313.153	7313	0.128343	0.817566	*	Description：nuclear pore complex protein Nup98-Nup96 [Zootermopsis nevadensis]	NR	1.36667	1.43667
36	68120	CG5499	FBgn0001197	Histone H2A.v (H2A.F/Z) (H2A.Z)	HIS2AV	TRINITY_DN5215_c0_g1	57	1.27353e-29	113.62	1269	0.812506	0.126109	*	escription：histone H2A.V [Nasonia vitripennis]	NR	25.5933	15.0533
37	68460	CG15532	FBgn0010113	Headcase protein [Cleaved into: Headcase short protein]	HDC	TRINITY_DN15279_c0_g1	358	0	605.52	3293	-0.313199	0.720945	*	Description：uncharacterized protein LOC124162983 [Ischnura elegans]	NR	0.456667	0.51
38	68764	CG5408	FBgn0028978	Tribbles	TRBL	TRINITY_DN1324_c0_g1	47	5.35403e-17	84.3445	3462	2.02278	0.00614853	*	Description：tribbles homolog 2 [Cryptotermes secundus]	NR	84.5233	25.87
39	69297	CG10894	FBgn0000541	Nucleosome-remodeling factor subunit NURF301 (Enhancer of bithorax) (Nucleosome-remodeling factor 215 kDa subunit) (NURF-215)	E(BX)	TRINITY_DN1649_c0_g2	113	9.74878e-95	155.992	9754	0.18742	0.704654	*	Description：hypothetical protein B7P43_G14361 [Cryptotermes secundus]	NR	1.72	1.68
40	69919	CG31243	FBgn0263995	Protein couch potato	CPO	NO
41	58428	CG1691	FBgn0285926	IGF-II mRNA-binding protein, isoform L (IGF-II mRNA-binding protein, isoform M)	IMP	TRINITY_DN2199_c0_g1	85	2.96016e-145	171.014	8525	-0.196799	0.725821	*	Description：insulin-like growth factor 2 mRNA-binding protein 1 isoform X3 [Cryptotermes secundus]	NR	2.53667	1.49667
42	60376	CG12245	FBgn0014179	Transcription factor glial cells missing (Protein glide)	GCM	TRINITY_DN18650_c0_g1	133	2.24717e-79	266.929	2351	3.42146	6.13248e-06	up	Description：uncharacterized protein LOC111869270 isoform X1 [Cryptotermes secundus]	NR	3.98333	0.353333
43	58737	CG1372	FBgn0004649	Putative vitellogenin receptor (Protein yolkless) (YL)	YL	TRINITY_DN4125_c0_g1	318	7.31497e-168	564.688	5760	9.8202	1	*	Description：vitellogenin receptor [Periplaneta americana]	NR	11.5967	0.0166667
44	64418	CG4974	FBgn0263930	Division abnormally delayed protein (Dally protein)	DALLY	TRINITY_DN1551_c0_g1	135	1.72359e-69	241.891	1726	-1.42105	0.147583	*	Description：isocitrate dehydrogenase [NAD] subunit beta, mitochondrial isoform X1 [Zootermopsis nevadensis]	NR	40.54	65.07
45	57881	CG3665	FBgn0000635	Fasciclin-2 (Fasciclin II) (FAS II)	FAS2	TRINITY_DN14261_c0_g2	86	3.17192e-15	85.1149	3432	-0.83579	0.0932039	*	Description：fasciclin-2 isoform X1 [Cryptotermes secundus]	NR	1.06333	1.90667
46	59093	CG42273	FBgn0259168	Serine/threonine-protein kinase minibrain (EC 2.7.12.1)	MNB	TRINITY_DN1818_c0_g1	201	0	369.007	5527	-0.047314	0.945182	*	Description：dual specificity tyrosine-phosphorylation-regulated kinase 1B isoform X1 [Cryptotermes secundus]	NR	2.83	2.75333
47	64827	CG11253	FBgn0266709	Zinc finger MYND domain-containing protein 10 homolog	ZMYND10	NO
48	59138	CG6186	FBgn0022355	Transferrin	TSF1	TRINITY_DN853_c0_g1	74	3.71586e-16	83.1889	3509	1.048	0.304892	*	Description：transferrin [Zootermopsis nevadensis]	NR	1099.89	554.38
49	63159	CG5709	FBgn0025186	Potential E3 ubiquitin-protein ligase ariadne-2 (EC 2.3.2.31) (Protein ariadne-2) (Ari-2) (RING-type E3 ubiquitin transferase ariadne-2)	ARI-2	TRINITY_DN92_c0_g2	341	0	674.47	4518	-0.0390889	0.94148	*	Description：potential E3 ubiquitin-protein ligase ariadne-2 isoform X2 [Cryptotermes secundus]	NR	3.09333	3.48
50	533474	CG3481	FBgn0000055	Alcohol dehydrogenase (EC 1.1.1.1)	ADH	TRINITY_DN1730_c0_g1	63	1.95218e-22	97.8265	2047	-2.50809	0.0284268	*	Description：hypothetical protein C0J52_05941 [Blattella germanica]	NR	1.41667	4.13
51	68653	CG11064	FBgn0087002	Apolipophorins (Retinoid- and fatty acid-binding glycoprotein) [Cleaved into: Apolipophorin-2 (ApoL2) (Apolipophorin II) (ApoLII); Apolipophorin-1 (ApoL1) (Apolipophorin I) (ApoLI)]	APOLPP	TRINITY_DN157_c0_g1	358	5.29422e-103	373.629	11048	0.379315	1	*	Description：apolipophorins [Zootermopsis nevadensis]	NR	57.6567	64.5933
52	64445	CG32031	FBgn0000116	Arginine kinase (AK) (EC 2.7.3.3)	ARGK	TRINITY_DN3535_c0_g1	320	0	670.618	2964	0.352822	0.659705	*	Description：hypothetical protein L798_04756, partial [Zootermopsis nevadensis]	NR	398.3	230.233
53	59989	CG9042	FBgn0001128	Glycerol-3-phosphate dehydrogenase [NAD(+)], cytoplasmic (GPD-C) (GPDH-C) (EC 1.1.1.8)	GPDH1	TRINITY_DN11157_c0_g1	98	1.94458e-71	181.03	2271	-1.72478	0.0322469	*	Description：Glycerol-3-phosphate dehydrogenase [NAD+], cytoplasmic [Zootermopsis nevadensis]	NR	4.35	10.18
54	70219	CG2216	FBgn0015222	Ferritin (EC 1.16.3.1)	FER1HCH	TRINITY_DN20837_c0_g1	57	1.25285e-46	94.3597	1344	0.732997	0.286949	*	Description：ferritin-like precursor [Coptotermes formosanus]	NR	677.297	439.81
55	68080	CG6058	FBgn0000064	Fructose-bisphosphate aldolase (EC 4.1.2.13)	ALD1	TRINITY_DN11520_c0_g1	227	1.41664e-148	442.58	2421	0.338113	0.707654	*	Description：fructose-bisphosphate aldolase isoform X2 [Zootermopsis nevadensis]	NR	515.02	276.95
56	62729	CG42639	FBgn0283437	GH04080p (Prophenoloxidase 1) (EC 1.10.3.1) (EC 1.14.18.1)	PPO1	TRINITY_DN8533_c0_g1	103	4.69936e-119	196.823	2979	1.09568	0.157608	*	Description：phenoloxidase 2, partial [Coptotermes formosanus]	NR	182.76	102.607
57	58893	CG8893	FBgn0001092	Glyceraldehyde-3-phosphate dehydrogenase 2 (EC 1.2.1.12) (Glyceraldehyde-3-phosphate dehydrogenase II) (GAPDH II)	GAPDH2	TRINITY_DN43414_c0_g1	288	0	570.466	2127	-0.358188	0.708016	*	Description：putative Per a allergen [Periplaneta americana]	NR	302.913	241.667
58	65329	CG6871	FBgn0000261	Catalase (EC 1.11.1.6)	CAT	TRINITY_DN2298_c0_g1	231	0	509.22	1971	-0.0017233	0.997565	*	Description：catalase [Reticulitermes flavipes]	NR	120.787	158.633
59	58016	CG3033	FBgn0029818	Glycosylphosphatidylinositol anchor attachment 1	GAA1	TRINITY_DN1546_c0_g2	191	1.81356e-117	370.548	4221	0.192057	0.707081	*	Description：glycosylphosphatidylinositol anchor attachment 1 protein [Cryptotermes secundus]	NR	7	4.91667
60	61048	CG5094	FBgn0032640	LD24721p (MIP20650p) (Small glutamine-rich tetratricopeptide containing protein, isoform A) (Small glutamine-rich tetratricopeptide containing protein, isoform B)	SGT	TRINITY_DN6946_c0_g1	50	1.34223e-13	74.3294	2761	-0.137791	0.785445	*	Description：stress-induced-phosphoprotein 1 [Cryptotermes secundus]	NR	8.92	11.87
61	68534	CG1544	FBgn0039827	Probable 2-oxoglutarate dehydrogenase E1 component DHKTD1 homolog, mitochondrial (EC 1.2.4.2)	CG1544	TRINITY_DN17539_c0_g1	39	1.83036e-23	49.2914	3774	0.226021	0.781088	*	Description：probable 2-oxoglutarate dehydrogenase E1 component DHKTD1 homolog, mitochondrial [Cryptotermes secundus]	NR	1.22333	1.69333
62	64432	CG5064	FBgn0035947	Signal recognition particle subunit SRP68 (SRP68) (Signal recognition particle 68 kDa protein)	SRP68	TRINITY_DN17649_c0_g2	116	8.20054e-153	238.424	2706	-0.222128	0.671225	*	Description：signal recognition particle subunit SRP68 isoform X1 [Cryptotermes secundus]	NR	3.47667	3.99
63	68008	CG5053	FBgn0261986	GH01133p (Ras association domain family member 8)	RASSF8	TRINITY_DN20622_c0_g1	68	4.74548e-32	132.109	2974	-0.305272	0.55591	*	Description：ras association domain-containing protein 8 isoform X2 [Cryptotermes secundus]	NR	1.95667	2.68
64	65477	CG6996	FBgn0036950	LP20964p	CG6996	TRINITY_DN15593_c0_g1	85	3.04632e-13	71.633	1647	0.836105	0.290612	*	Description：hypothetical protein B7P43_G06378 [Cryptotermes secundus]	NR	0.476667	0.233333
65	61019	CG13281	FBgn0022213	Exportin-2 (Exp2) (Cellular apoptosis susceptibility protein homolog) (Chromosome segregation protein 1) (Importin-alpha re-exporter)	CSE1	TRINITY_DN31074_c0_g1	63	3.56276e-43	117.087	3109	0.422145	0.417701	*	Description：exportin-2 [Zootermopsis nevadensis]	NR	4.77333	3.68
66	62559	CG4700	FBgn0011260	Semaphorin-2A (Semaphorin-II) (Sema II)	SEMA2A	TRINITY_DN10034_c0_g1	65	1.54299e-35	148.673	3613	0.341354	0.60634	*	Description：semaphorin-2A isoform X2 [Zootermopsis nevadensis]	NR	1.56667	1.31333
67	65587	CG10523	FBgn0041100	E3 ubiquitin-protein ligase parkin (EC 2.3.2.-)	PARK	TRINITY_DN1861_c0_g1	244	1.41669e-147	429.098	2951	0.370447	0.498637	*	Description：E3 ubiquitin-protein ligase parkin [Zootermopsis nevadensis]	NR	3.23333	2.18333
68	58565	CG1502	FBgn0003865	Protein twisted gastrulation	TSG	TRINITY_DN903_c0_g1	102	8.81055e-64	200.675	1453	0.304062	0.57484	*	Description：protein twisted gastrulation [Cryptotermes secundus]	NR	76.1733	57.3633
69	68867	CG2033	FBgn0010198	40S ribosomal protein S15Aa	RPS15AA	TRINITY_DN4797_c1_g1	128	6.30511e-86	265.388	1231	0.297298	0.594909	*	Description：40S ribosomal protein S15Aa [Zootermopsis nevadensis]	NR	147.09	117.5
70	60532	CG31721	FBgn0051721	E3 ubiquitin-protein ligase TRIM9 (EC 2.3.2.27) (Anomalies in sensory axon patterning protein) (asap) (RING-type E3 ubiquitin transferase TRIM9) (Tripartite motif containing protein 9)	TRIM9	TRINITY_DN6483_c0_g1	199	3.49743e-107	366.696	7277	-3.94975	0.00114735	*	Description：hypothetical protein B7P43_G14040 [Cryptotermes secundus]	NR	0.08	1.44
71	63570	CG3533	FBgn0004055		UZIP	TRINITY_DN3148_c0_g1	124	3.62053e-31	131.724	5060	0.788511	0.188368	*	Description：protein unzipped [Cryptotermes secundus]	NR	8.57333	5.86667
72	60207	CG7123	FBgn0261800	Laminin subunit beta-1 (Laminin B1 chain)	LANB1	TRINITY_DN801_c0_g1	76	4.79448e-16	85.1149	6155	0.0586059	0.917738	*	Description：laminin subunit beta-1 isoform X1 [Cryptotermes secundus]	NR	23.9733	24.0367
73	59516	CG3727	FBgn0010583	Dreadlocks, isoform B (Dreadlocks, isoform C) (Dreadlocks, isoform D) (LD42588p)	DOCK	TRINITY_DN6603_c0_g1	241	9.41167e-147	462.996	2067	0.338724	0.52467	*	Description：cytoplasmic protein NCK1 isoform X1 [Zootermopsis nevadensis]	NR	3.39667	2.75667
74	60424	CG4722	FBgn0000180	Neurogenic protein big brain	BIB	TRINITY_DN13942_c0_g1	130	7.18163e-49	186.037	2570	1.53905	0.0702338	*	Description：neurogenic protein big brain [Zootermopsis nevadensis]	NR	1.78667	0.623333
75	59662	CG9884	FBgn0011818	Out at first protein [Cleaved into: Out at first short protein]	OAF	NO
76	61416	CG8376	FBgn0267978	Protein apterous	AP	TRINITY_DN22367_c0_g1	62	7.48097e-25	91.6633	2212	0.786682	0.221722	*	Description：protein apterous isoform X1 [Cryptotermes secundus]	NR	3.86333	1.95
77	61142	CG10679	FBgn0032725	NEDD8 (Neddylin) (Ubiquitin-like protein Nedd8)	NEDD8	TRINITY_DN10271_c2_g1	67	1.3195e-36	124.79	798	0.0536851	0.934433	*	Description：NEDD8 [Cryptotermes secundus]	NR	5.41	5.78667
78	61444	CG1765	FBgn0000546	Ecdysone receptor (20-hydroxy-ecdysone receptor) (20E receptor) (EcRH) (Ecdysteroid receptor) (Nuclear receptor subfamily 1 group H member 1)	ECR	TRINITY_DN23729_c0_g1	76	6.67105e-46	159.458	2004	4.0084	0.00263618	*	Description：ecdysone receptor isoform X4 [Zootermopsis nevadensis]	NR	0.826667	0.0566667
79	63578	CG3340	FBgn0001325	Protein krueppel	KR	TRINITY_DN7545_c1_g1	51	2.59926e-19	92.4337	1446	0.97913	0.225302	*	Description：uncharacterized protein LOC111872415 [Cryptotermes secundus]	NR	1.02667	0.63
80	63147	CG6203	FBgn0028734	Synaptic functional regulator FMR1 (Fragile X mental retardation syndrome-related protein 1) (dFMR1)	FMR1	NO
81	66207	CG9786	FBgn0001180	Protein hunchback	HB	TRINITY_DN22472_c0_g3	31	5.71544e-17	82.0333	1459	7.12732	1	*	Description：protein hunchback isoform X2 [Cryptotermes secundus]	NR	0.773333	0.01
82	67955	CG11853	FBgn0039298	Protein takeout	TO	TRINITY_DN10146_c1_g1	45	1.45458e-21	90.1225	1009	0.273533	0.770496	*	Description：protein takeout-like [Schistocerca serialis cubense]	NR	0.56	0.41
83	57802	CG2759	FBgn0003996	Protein white	W	TRINITY_DN3153_c0_g1	51	4.98799e-109	112.464	2545	1.06015	0.128201	*	Description：protein white [Cryptotermes secundus]	NR	8.28333	4.99
84	69104	CG5481	FBgn0002543	Roundabout 2, isoform B	ROBO2	TRINITY_DN5277_c0_g1	175	1.79277e-68	259.225	6959	-0.508905	0.380262	*	Description：protein sax-3 isoform X3 [Cryptotermes secundus]	NR	6.44667	6.79667
85	59277	CG12530	FBgn0010341	Cdc42 homolog	CDC42	TRINITY_DN2329_c0_g1	81	1.7182e-95	169.474	2380	-0.0928157	0.870567	*	Description：unnamed protein product [Timema californicum]	NR	28.4167	31.2767
86	66149	CG9638	FBgn0037555	Transcriptional adapter 2B (dADA2b)	ADA2B	TRINITY_DN12375_c0_g1	163	3.20852e-84	283.108	2429	1.37051	0.238849	*	Description：transcriptional adapter 2B isoform X1 [Cryptotermes secundus]	NR	0.74	0.383333
87	60747	CG16975	FBgn0032475	Polycomb protein Sfmbt (Scm-like with four MBT domain-containing protein 1) (dSfmbt)	SFMBT	TRINITY_DN16713_c0_g2	35	1.69363e-06	53.1434	4261	-0.17619	0.788726	*	Description：polycomb protein Sfmbt isoform X3 [Cryptotermes secundus]	NR	1.61667	1.83667
88	68646	CG17743	FBgn0002521	Polycomb protein PHO (Protein pleiohomeotic) (Transcription factor YY1 homolog)	PHO	TRINITY_DN11048_c0_g1	74	5.03186e-43	162.54	3367	0.322393	0.537686	*	Description：transcriptional repressor protein YY1 [Cryptotermes secundus]	NR	3.57667	3.21333
89	61391	CG12775	FBgn0032987	RE62581p (RH06526p) (Ribosomal protein L21, isoform A) (Ribosomal protein L21, isoform B) (Ribosomal protein L21, isoform C)	RPL21	TRINITY_DN4696_c0_g1	124	8.95363e-88	256.914	557	0.283697	0.671989	*	Description：60S ribosomal protein L21 [Zootermopsis nevadensis]	NR	334.68	280.31
90	66658	CG6054	FBgn0005355	Suppressor of fused homolog	SU(FU)	NO
91	58290	CG7041	FBgn0030082	FI06908p (FI07108p) (Heterochromatin protein 1b, isoform A) (Heterochromatin protein 1b, isoform B) (Heterochromatin protein 1b, isoform C)	HP1B	TRINITY_DN809_c0_g1	95	2.62637e-58	191.815	1380	-0.547286	0.296413	*	Description：hypothetical protein Cfor_01651 [Coptotermes formosanus]	NR	10.1733	16.41
92	64037	CG7471	FBgn0015805	Histone deacetylase Rpd3 (HD) (dRPD3) (EC 3.5.1.98)	HDAC1	TRINITY_DN572_c0_g1	403	0	787.334	2129	0.16736	0.815576	*	Description：histone deacetylase HDAC1 [Cryptotermes secundus]	NR	3.17333	3.34667
93	65606	CG32443	FBgn0003042	Polycomb group protein Pc (Protein polycomb)	PC	TRINITY_DN15279_c0_g1	391	0	689.878	3293	-0.313199	0.720945	*	Description：uncharacterized protein LOC124162983 [Ischnura elegans]	NR	0.456667	0.51
94	65368	CG9750	FBgn0040075	RuvB-like helicase 2 (EC 3.6.4.12) (Dreptin) (Drep) (Reptin)	REPT	TRINITY_DN4889_c0_g1	208	4.06698e-115	350.132	1626	0.108935	0.850276	*	Description：ruvB-like 1 [Cryptotermes secundus]	NR	5.38667	5.97
95	62529	CG7765	FBgn0001308	Kinesin heavy chain	KHC	TRINITY_DN24977_c0_g1	605	0	1170.22	6998	0.123695	0.81084	*	Description：kinesin heavy chain isoform X2 [Zootermopsis nevadensis]	NR	3.56667	5.21333
96	62163	CG8625	FBgn0011604	Chromatin-remodeling complex ATPase chain Iswi (EC 3.6.4.-) (CHRAC 140 kDa subunit) (Nucleosome-remodeling factor 140 kDa subunit) (NURF-140) (Protein imitation swi)	ISWI	TRINITY_DN10006_c0_g1	592	0	1201.04	4362	-0.314747	0.475701	*	Description：chromatin-remodeling complex ATPase chain Iswi [Cryptotermes secundus]	NR	3.01	4.11667
97	58563	CG43368	FBgn0263111	Voltage-dependent calcium channel type A subunit alpha-1 (Protein cacophony) (Protein nightblind A) (Protein no-on-transient B) (Dmca1A)	CAC	TRINITY_DN1104_c0_g1	30	1.5824e-16	48.1358	6981	-1.5047	0.166117	*	Description：muscle calcium channel subunit alpha-1 isoform X12 [Cryptotermes secundus]	NR	4.49667	6.47667
98	57942	CG6824	FBgn0003028	Transcriptional regulator ovo (Transcriptional repressor shavenbaby) (Transcriptional repressor svb) [Cleaved into: Transcriptional activator shavenbaby (Transcriptional activator svb)]	OVO	TRINITY_DN4027_c0_g2	134	2.24133e-90	313.153	4660	-1.1747	0.218852	*	Description：protein ovo-like [Zootermopsis nevadensis]	NR	1.58667	4.67
99	59101	CG12348	FBgn0003380	Potassium voltage-gated channel protein Shaker (Protein minisleep)	SH	TRINITY_DN6221_c0_g1	206	1.28998e-64	239.965	2587	-1.47316	0.0162009	*	Description：uncharacterized protein LOC111863631 [Cryptotermes secundus]	NR	1.86	6.37333
100	58957	CG9907	FBgn0285944	Sodium channel protein para (Protein paralytic) (Sodium channel 1) (DmNav1)	PARA	TRINITY_DN2391_c0_g1	263	5.57136e-164	523.087	3858	-0.443846	0.439896	*	Description：hypothetical protein Cfor_00666 [Coptotermes formosanus]	NR	8.64667	13.8133
101	66786	CG3143	FBgn0038197	Forkhead box protein O (dFOXO) (Protein FKHR)	FOXO	TRINITY_DN2016_c0_g1	84	1.03282e-42	167.162	2265	1.83659	0.0145502	*	Description：FoxO protein [Blattella germanica]	NR	43.2167	10.6367
102	59459	CG2699	FBgn0020622	Pi3K21B, isoform B (Pi3K21B, isoform E)	PI3K21B	TRINITY_DN4432_c2_g1	88	6.19872e-31	130.183	3758	0.0127638	0.988379	*	Description：phosphatidylinositol 3-kinase regulatory subunit gamma-like [Zootermopsis nevadensis]	NR	0.78	1.09667
103	58942	CG9998	FBgn0005411	Splicing factor U2AF 50 kDa subunit (U2 auxiliary factor 50 kDa subunit) (U2 snRNP auxiliary factor large subunit)	U2AF50	TRINITY_DN3258_c0_g1	140	2.55605e-85	270.781	2165	0.397911	0.439145	*	Description：hypothetical protein B7P43_G08408 [Cryptotermes secundus]	NR	20.4133	16.6233
104	60406	CG4602	FBgn0024285	LD29830p (Srp54)	SRP54	TRINITY_DN50002_c0_g3	174	1.70258e-109	346.665	2672	0.570095	0.446936	*	Description：probable splicing factor, arginine/serine-rich 7 [Cryptotermes secundus]	NR	1.71667	1.22667
105	65438	CG8103	FBgn0262519	Chromodomain-helicase-DNA-binding protein Mi-2 homolog (EC 3.6.4.12) (ATP-dependent helicase Mi-2) (dMi-2)	MI-2	TRINITY_DN4854_c0_g1	1007	0	1874.37	7635	-0.308285	0.508489	*	Description：chromodomain-helicase-DNA-binding protein Mi-2 homolog isoform X7 [Zootermopsis nevadensis]	NR	6.68333	9.07
106	70020	CG6143	FBgn0004401	Zinc finger protein on ecdysone puffs	PEP	TRINITY_DN1968_c0_g4	80	3.89e-48	186.037	3722	0.121794	0.827991	*	Description：zinc finger protein on ecdysone puffs isoform X1 [Zootermopsis nevadensis]	NR	13.0767	13.8
107	62366	CG10128	FBgn0003742	Transformer-2 sex-determining protein	TRA2	TRINITY_DN723_c0_g1	63	63	155.992	2843	-0.152159	0.773503	*	Description：transformer-2 protein homolog alpha-like isoform X2 [Zootermopsis nevadensis]	NR	13.8033	15.2933	大框
108	61115	CG10385	FBgn0005617	Protein male-specific lethal-1	MSL-1	TRINITY_DN26750_c0_g1	39	6.14519e-06	50.447	1961	1.44002	0.138618	*	Description：uncharacterized protein LOC111869474 [Cryptotermes secundus]	NR	0.583333	0.286667	大框
109	59776	CG3241	FBgn0005616	E3 ubiquitin-protein ligase msl-2 (EC 2.3.2.-) (E3 ubiquitin-protein transferase msl-2) (Protein male-specific lethal-2)	MSL-2	TRINITY_DN10219_c0_g1	27	2.20265e-09	60.8474	1918	0.52242	0.418037	*	Description：E3 ubiquitin-protein ligase MSL2 isoform X1 [Cryptotermes secundus]	NR	1.54333	1.22	大框
110	64224	CG8631	FBgn0002775	Protein male-specific lethal-3	MSL-3	NO												大框
111	66125	CG11094	FBgn0000504	Protein doublesex	DSX	TRINITY_DN12672_c0_g1	50	3.54006e-10	61.2326	2570	-1.44893	0.0123972	*	Description：protein doublesex male-specific isoform [Cryptocercus punctulatus]	NR	0.51	1.61333	大框
112	61429	CG11680	FBgn0002774	Dosage compensation regulator (EC 3.6.4.13) (ATP-dependent RNA helicase mle) (Protein male-less) (Protein maleless) (Protein no action potential)	MLE	TRINITY_DN12395_c1_g1	728	0	1424.07	4716	0.142208	0.847292	*	Description：hypothetical protein Cfor_04171 [Coptotermes formosanus]	NR	2.12333	2.20667
113	58017	CG3025	FBgn0014340	Males-absent on the first protein (EC 2.3.1.48) (Histone acetyl transferase MOF)	MOF	TRINITY_DN28153_c0_g1	178	9.49953e-101	323.939	2004	-0.055216	0.906691	*	Description：histone acetyltransferase Tip60 [Cryptotermes secundus]	NR	3.00667	3.25333
114	57555	CG3827	FBgn0004170	Achaete-scute complex protein T4 (Protein scute)	SC	TRINITY_DN49644_c0_g1	50	6.4237e-17	79.7221	1482	1.96815	0.0524963	*	Description：hypothetical protein Cfor_00802 [Coptotermes formosanus]	NR	0.87	0.246667	大框
115	58480	CG1641	FBgn0003411	Protein sisterless A	SISA	NO
116	65151	CG16724	FBgn0003741	Female-specific protein transformer	TRA	NO												大框
117	68286	CG33204	FBgn0265998	Serine/threonine-protein kinase Doa (EC 2.7.12.1) (Protein darkener of apricot)	DOA	TRINITY_DN210_c3_g1	297	0	654.055	4246	-0.877059	0.345719	*	Description：dual specificity protein kinase CLK2 isoform X2 [Cryptotermes secundus]	NR	31.66	37.3633
118	66750	CG10851	FBgn0004587	B52, isoform O	B52	TRINITY_DN0_c0_g1	45	3.88486e-19	87.0409	4817	-0.257917	0.694466	*	Description：serine-arginine protein 55-like protein, partial [Coptotermes formosanus]	NR	30.4733	36.52
119	63711	CG12085	FBgn0028577	Poly(U)-binding-splicing factor half pint (Protein half pint) (68 kDa poly(U)-binding-splicing factor) (PUF60 homolog)	HFP	TRINITY_DN24318_c0_g4	142	2.42147e-87	300.056	2429	0.655879	0.202783	*	Description：poly	NR	44.1433	25.7667
120	533777	CG43770	FBgn0264270	Protein sex-lethal	SXL	TRINITY_DN3594_c0_g1	117	1.09934e-89	267.7	1817	-0.360815	0.532469	*	Description：sex-lethal homolog isoform X5 [Cryptotermes secundus]	NR	13.6567	15.8333
121	63443	CG4057	FBgn0041582	Protein tamozhennic	TAMO	TRINITY_DN15756_c0_g1	43	1.96756e-37	104.76	2702	0.268459	0.745855	*	Description：hypothetical protein Cfor_00944 [Coptotermes formosanus]	NR	1.08	0.986667
122	71017	CG3496	FBgn0003977	Protein virilizer	VIR	NO
123	72729	CG7626	FBgn0040273	Transcription elongation factor SPT5 (DRB sensitivity-inducing factor large subunit) (DSIF large subunit) (dSpt5)	SPT5	TRINITY_DN7428_c0_g1	63	8.18016e-34	141.739	4574	-0.00808726	0.989865	*	Description：hypothetical protein Cfor_00205 [Coptotermes formosanus]	NR	3.02667	3.53667
124	57951	CG3319	FBgn0263237	Cyclin-dependent kinase 7 (EC 2.7.11.-) (EC 2.7.11.22) (EC 2.7.11.23) (IP01401p)	CDK7	TRINITY_DN2815_c0_g1	234	1.82345e-164	468.774	2525	-0.273671	0.618268	*	Description：cyclin-dependent kinase 7 isoform X2 [Zootermopsis nevadensis]	NR	0.94	1.34
125	61203	CG10223	FBgn0284220	DNA topoisomerase 2 (EC 5.99.1.3) (DNA topoisomerase II)	TOP2	TRINITY_DN5489_c0_g1	788	0	1593.17	9400	-0.195238	0.656584	*	Description：DNA topoisomerase 2 isoform X1 [Cryptotermes secundus]	NR	5.74333	7.15333
126	58261	CG12154	FBgn0004102	Homeotic protein ocelliless (Protein orthodenticle)	OC	TRINITY_DN26002_c0_g1	50	5.9825e-24	107.457	1698	1.5147	0.0368873	*	Description：homeobox protein OTX2-like [Cryptotermes secundus]	NR	1.27	0.536667
127	57952	CG4528	FBgn0003449	U1 small nuclear ribonucleoprotein A (U1 snRNP A) (U1-A) (U1A) (Sex determination protein snf)	SNF	TRINITY_DN7324_c0_g1	176	1.89171e-119	338.961	1864	0.369862	0.507204	*	Description：U2 small nuclear ribonucleoprotein B'' [Cryptotermes secundus]	NR	5.46667	4.92667
128	60497	CG5102	FBgn0267821	Protein daughterless	DA	TRINITY_DN6384_c0_g1	157	1.22635e-75	255.373	5142	-0.140751	0.850765	*	Description：transcription factor 12 isoform X16 [Zootermopsis nevadensis]	NR	0.696667	0.943333
129	58375	CG2985	FBgn0004045	Vitellogenin-1 (Vitellogenin I) (Yolk protein 1)	YP1	TRINITY_DN423_c0_g3	64	1.89481e-18	88.1965	5537	-0.537402	0.543757	*	Description：hypothetical protein Cfor_12942 [Coptotermes formosanus]	NR	4.28	9.46333	大框
130	58712	CG11129	FBgn0004047	Vitellogenin-3 (Vitellogenin III) (Yolk protein 3)	YP3	TRINITY_DN423_c0_g5	69	3.05703e-14	75.485	2483	0.19297	0.8179	*	Description：Pancreatic lipase-related protein 2 [Cryptotermes secundus]	NR	8.99333	12.1633	大框
131	67237	CG14307	FBgn0004652	Sex determination protein fruitless	FRU	TRINITY_DN14658_c0_g1	90	3.33756e-60	208.764	1486	0.486858	0.45169	*	Description：sex determination protein fruitless isoform X2 [Cryptotermes secundus]	NR	5.12667	3.26	大框
132	58374	CG2979	FBgn0005391	Vitellogenin-2 (Vitellogenin II) (Yolk protein 2)	YP2	TRINITY_DN423_c0_g5	60	2.86867e-18	87.4261	2483	0.19297	0.8179	*	Description：Pancreatic lipase-related protein 2 [Cryptotermes secundus]	NR	8.99333	12.1633
133	59616	CG7254	FBgn0004507	Glycogen phosphorylase (EC 2.4.1.1)	GLYP	TRINITY_DN18378_c0_g1	445	0	921.383	5876	-1.79351	0.062534	*	Description：glycogen phosphorylase [Cryptotermes secundus]	NR	19.51	40.63
134	59686	CG3127	FBgn0250906	Phosphoglycerate kinase (EC 2.7.2.3)	PGK	TRINITY_DN3991_c0_g1	243	5.15141e-164	460.299	1743	-0.470922	0.563656	*	Description：phosphoglycerate kinase isoform X2 [Cryptotermes secundus]	NR	41.8867	41.8433
135	67557	CG10293	FBgn0264491	Protein held out wings (KH domain protein KH93F) (Protein muscle-specific) (Protein struthio) (Protein wings held out) (Putative RNA-binding protein) (Quaking-related 93F)	HOW	TRINITY_DN3508_c0_g4	45	6.88661e-18	88.9669	1389	-0.811811	0.245534	*	Description：Protein held out wings [Zootermopsis nevadensis]	NR	1.3	2.22333
136	65632	CG7619	FBgn0015283	26S proteasome non-ATPase regulatory subunit 4 (26S proteasome regulatory subunit RPN10) (26S proteasome regulatory subunit S5A) (54 kDa subunit of mu particle) (Multiubiquitin chain-binding protein) (p54)	RPN10	NO
137	60115	CG10354	FBgn0031868	5'-3' exoribonuclease 2 homolog (EC 3.1.13.-) (Ribonucleic acid-trafficking protein 1) (dRAT1)	RAT1	TRINITY_DN22781_c0_g1	551	0	1073.15	3552	0.181312	0.753846	*	Description：5'-3' exoribonuclease 2 homolog isoform X2 [Zootermopsis nevadensis]	NR	4.45667	5.03667
138	67428	CG10498	FBgn0004107	Cyclin-dependent kinase 2 (EC 2.7.11.22) (EC 2.7.11.23) (Cell division control protein 2 cognate)	CDK2	TRINITY_DN16546_c0_g1	33	9.6873e-66	74.7146	1575	2.38214	0.0249473	*	Description：cyclin-dependent kinase 1-like isoform X1 [Zootermopsis nevadensis]	NR	2.35	0.633333
139	60455	CG4916	FBgn0004419	Putative ATP-dependent RNA helicase me31b (EC 3.6.4.13) (Maternal expression at 31B)	ME31B	TRINITY_DN1079_c0_g1	203	0	426.402	4545	-0.0806407	0.87107	*	Description：ATP-dependent RNA helicase me31b [Cryptotermes secundus]	NR	5.11	6.21667
140	69280	CG11901	FBgn0029176	Elongation factor 1-gamma (EF-1-gamma) (eEF-1B gamma)	EEF1Γ	TRINITY_DN7563_c0_g2	230	5.43079e-130	415.231	4456	0.132909	0.815082	*	Description：Alanine--tRNA ligase [Blattella germanica]	NR	5.54333	5.55
141	64295	CG12262	FBgn0035811	Probable medium-chain specific acyl-CoA dehydrogenase, mitochondrial (MCAD) (EC 1.3.8.7)	MCAD	TRINITY_DN16384_c0_g1	305	0	634.024	2053	-1.24052	0.0349438	*	Description：probable medium-chain specific acyl-CoA dehydrogenase, mitochondrial [Zootermopsis nevadensis]	NR	7.86333	23.9967
142	63537	CG16910	FBgn0041205	NF-kappa-B essential modulator (Inhibitor of nuclear factor kappa B kinase subunit gamma) (DmIKKgamma) (NEMO homolog)	KEY	TRINITY_DN17670_c0_g1	25	7.23603e-06	48.521	2616	0.20084	0.775914	*	Description：optineurin isoform X1 [Zootermopsis nevadensis]	NR	1.69667	1.93667
143	58882	CG8995	FBgn0030695	Peptidoglycan-recognition protein LE	PGRP-LE	TRINITY_DN7261_c0_g1	75	4.33827e-40	150.984	1813	-0.812657	0.35732	*	Description：hypothetical protein B7P43_G06692 [Cryptotermes secundus]	NR	1.17333	2.08333
144	62880	CG7417	FBgn0086358	LD40663p (MIP14978p) (TAK1-associated binding protein 2, isoform A) (TAK1-associated binding protein 2, isoform B)	TAB2	NO
145	66255	CG11992	FBgn0014018	Nuclear factor NF-kappa-B p110 subunit (Rel-p110) (Relish protein) [Cleaved into: Nuclear factor NF-kappa-B p68 subunit (Rel-p68); Nuclear factor NF-kappa-B p49 subunit (Rel-p49)]	REL	TRINITY_DN1108_c0_g1	164	1.5352e-58	218.779	3376	0.653586	0.406585	*	Description：nuclear factor NF-kappa-B p100 subunit isoform X1 [Cryptotermes secundus]	NR	82.1233	59.3467	大框
146	57779	CG2621	FBgn0003371	Protein kinase shaggy (EC 2.7.11.1) (Protein zeste-white 3)	SGG	TRINITY_DN6603_c1_g1	65	1.08212e-87	142.124	4232	-0.175527	0.679162	*	Description：glycogen synthase kinase-3 beta isoform X4 [Zootermopsis nevadensis]	NR	4.76667	6.01
147	66419	CG17117	FBgn0001235	Homeobox protein homothorax (Homeobox protein dorsotonals)	HTH	TRINITY_DN104_c0_g1	57	3.27554e-25	115.546	4220	0.405166	0.472241	*	Description：homeobox protein homothorax isoform X9 [Cryptotermes secundus]	NR	8.21333	5.77333
148	78166	CG10837	FBgn0020660	Eukaryotic initiation factor 4B (Eukaryotic translation initiation factor 4B, isoform B) (LD33831p)	EIF4B	TRINITY_DN7955_c0_g2	60	7.99777e-21	90.8929	743	-1.93255	0.238693	*	Description：uncharacterized protein LOC112599949 [Melanaphis sacchari]	NR	0.146667	0.316667
149	63862	CG1893	FBgn0035390	Phospholipid scramblase	SCRAMB2	TRINITY_DN836_c1_g1	96	1.62054e-59	206.068	3110	-0.0375396	0.955734	*	Description：phospholipid scramblase 2 isoform X4 [Zootermopsis nevadensis]	NR	3.11667	3.65333
150	60611	CG4738	FBgn0262647	Nuclear pore complex protein Nup160 homolog (Nuclear pore protein 160)	NUP160	TRINITY_DN16370_c0_g2	83	4.73864e-78	144.436	5461	0.110181	0.847456	*	Description：nuclear pore complex protein Nup160 homolog [Cryptotermes secundus]	NR	3.93333	4.63333
151	61367	CG2238	FBgn0000559	Elongation factor 2 (EF-2)	EEF2	TRINITY_DN5648_c0_g1	537	0	1134.4	2965	0.787872	0.140913	*	Description：translation elongation factor 2 [Cryptotermes secundus]	NR	1306.41	744.533
152	62050	CG8274	FBgn0013756	Nucleoprotein TPR (Megator) (Nuclear envelope antigen Bx34)	MTOR	TRINITY_DN4035_c0_g1	636	0	718.768	8624	0.250931	0.619278	*	Description：nucleoprotein TPR isoform X1 [Cryptotermes secundus]	NR	13.0233	11.94
153	63230	CG3510	FBgn0000405	G2/mitotic-specific cyclin-B	CYCB	TRINITY_DN8756_c0_g1	124	1.24271e-64	224.172	1739	1.20378	0.180215	*	Description：G2/mitotic-specific cyclin-B [Zootermopsis nevadensis]	NR	1.63333	0.776667
154	67828	CG6413	FBgn0039183	Dis3, isoform A (EC 3.1.13.-) (Dis3, isoform B)	DIS3	TRINITY_DN29169_c1_g1	322	0	627.091	3196	0.132063	0.833033	*	Description：exosome complex exonuclease RRP44 [Zootermopsis nevadensis]	NR	2.27667	2.40667
155	70095	CG3820	FBgn0010660	Nuclear pore complex protein Nup214 (214 kDa nucleoporin) (DNup214) (Nucleoporin Nup214)	NUP214	TRINITY_DN4202_c0_g1	48	3.98399e-12	71.633	6763	0.78049	0.133937	*	Description：hypothetical protein Cfor_04156 [Coptotermes formosanus]	NR	6.87	5.68
156	66869	CG7292	FBgn0038269	Rrp6, isoform B (Rrp6, isoform C)	RRP6	TRINITY_DN3222_c0_g1	256	1.10198e-158	493.812	2659	0.336312	0.50496	*	Description：exosome component 10 [Zootermopsis nevadensis]	NR	7.55667	6.31667
157	68622	CG1710	FBgn0039904	Host cell factor (dHcf) [Cleaved into: HCF N-terminal chain; HCF C-terminal chain]	HCF	TRINITY_DN12780_c0_g1	164	2.61513e-101	347.436	4330	0.682217	0.365861	*	Description：host cell factor 1 [Zootermopsis nevadensis]	NR	3.61333	2.45333
158	67993	CG5121	FBgn0039337	Mediator of RNA polymerase II transcription subunit 28 (Mediator complex subunit 28) (dMED23)	MED28	TRINITY_DN25047_c0_g1	63	3.14909e-39	134.42	2170	-0.271538	0.616963	*	Description：mediator of RNA polymerase II transcription subunit 28 [Zootermopsis nevadensis]	NR	5.08333	6.04667
159	64740	CG5642	FBgn0036258	Eukaryotic translation initiation factor 3 subunit L (eIF3l)	EIF3L	TRINITY_DN13369_c0_g1	337	0	629.787	2252	0.104855	0.855376	*	Description：eukaryotic translation initiation factor 3 subunit L [Zootermopsis nevadensis]	NR	19.59	17.5733
160	60729	CG5792	FBgn0032455	Pih1D1, isoform D	PIH1D1	TRINITY_DN35090_c0_g1	90	1.8188e-36	141.354	1083	0.0564234	0.941324	*	Description：hypothetical protein Cfor_08103 [Coptotermes formosanus]	NR	2.95667	3.09333
161	60209	CG7111	FBgn0020618	Guanine nucleotide-binding protein subunit beta-like protein (Receptor of activated protein kinase C homolog)	RACK1	TRINITY_DN29065_c0_g3	46	6.25256e-08	54.299	1734	0.624452	0.27429	*	Description：guanine nucleotide-binding protein subunit beta-like protein isoform X1 [Zootermopsis nevadensis]	NR	176.107	108.11
162	67360	CG4755	FBgn0038747	Rho GTPase-activating protein 92B	RHOGAP92B	TRINITY_DN241_c0_g1	121	9.19161e-46	180.644	4459	-0.0711028	0.884901	*	Description：rho GTPase-activating protein 44-like isoform X1 [Zootermopsis nevadensis]	NR	5.32667	6.26333
163	70027	CG7001	FBgn0283473	Serine/threonine-protein kinase S6KL (EC 2.7.11.-) (Protein kinase-like 17E) (S6 kinase-like protein)	S6KL	TRINITY_DN18657_c0_g1	337	0	685.256	2361	685.256	0.578126	*	Description：S6K short form [Blattella germanica]	NR	0.666667	0.576667
164	64301	CG7399	FBgn0001208	Protein henna (EC 1.14.16.1) (EC 1.14.16.4) (Phe-4-monooxygenase) (Phenylalanine-4-hydroxylase) (PAH) (Tryptophan 5-hydroxylase) (TRH) (Tryptophan 5-monooxygenase)	HN	TRINITY_DN27219_c0_g1	151	1.71621e-175	313.923	1795	0.995061	0.339683	*	Description：protein henna isoform X3 [Zootermopsis nevadensis]	NR	105.187	61.0667
165	67472	CG5771	FBgn0015790	Drab11 (GM06568p) (RE11886p) (Rab11) (Rab11, isoform A) (Rab11, isoform B)	RAB11	TRINITY_DN226_c0_g1	114	4.51379e-71	236.884	2358	-0.157703	0.80903	*	Description：unnamed protein product [Timema tahoe]	NR	38.7067	48.6067
166	64769	CG10488	FBgn0000625	Eyegone, isoform A (Eyegone, isoform B) (Eyegone, isoform C)	EYG	TRINITY_DN7455_c0_g1	28	1.69091e-14	65.855	1751	-0.0298931	0.964041	*	Description：hypothetical protein Cfor_03832, partial [Coptotermes formosanus]	NR	2.31	2.22
167	68911	CG7238	FBgn0024191	Septin-interacting protein 1 (Septin and tuftelin-interacting protein 1) (STIP-1)	SIP1	TRINITY_DN2845_c0_g1	375	0	589.341	2770	0.358107	0.497567	*	Description：tuftelin-interacting protein 11 isoform X1 [Zootermopsis nevadensis]	NR	11.7167	10.5933
168	57704	CG11596	FBgn0023522	Carnosine N-methyltransferase (EC 2.1.1.22)	CG11596	TRINITY_DN11711_c0_g2	78	8.42906e-73	160.229	1774	-0.014618	0.979027	*	Description：carnosine N-methyltransferase isoform X1 [Zootermopsis nevadensis]	NR	3.76	3.65
169	63527	CG9196	FBgn0035056	RE45222p (Spatzle 6)	SPZ6	TRINITY_DN56944_c0_g1	91	1.94557e-26	113.62	1795	0.995061	0.339683	*	Description：protein henna isoform X3 [Zootermopsis nevadensis]	NR	105.187	61.0667
170	61654	CG8704	FBgn0010109	Protein deadpan	DPN	TRINITY_DN2592_c0_g1	96	7.27903e-52	179.104	1728	1.02055	0.106112	*	Hairy protein [Periplaneta americana]	NR	3.45667	1.83
171	57835	CG10798	FBgn0262656	Myc protein (Diminutive protein) (dMyc1)	MYC	TRINITY_DN2692_c0_g1	31	1.33425e-10	66.6254	5398	0.621263	0.406382	*	Description：hypothetical protein B7P43_G11139 [Cryptotermes secundus]	NR	24.5033	22.6167
172	58885	CG9012	FBgn0000319	Clathrin heavy chain	CHC	TRINITY_DN4109_c0_g1	1396	0	2731.82	6779	-0.170517	0.775675	*	Description：clathrin heavy chain isoform X1 [Zootermopsis nevadensis]	NR	10.85	13.99
173	58653	CG4303	FBgn0025463	Brahma-associated protein of 60 kDa (BRM-associated protein 60)	BAP60	TRINITY_DN10763_c0_g1	351	0	680.633	2705	0.328027	0.571874	*	Description：brahma-associated protein of 60 kDa [Zootermopsis nevadensis]	NR	3.08667	2.95
174	62282	CG6315	FBgn0000662	Pre-mRNA-splicing regulator female-lethal(2)D (dFL(2)D)	FL(2)D	TRINITY_DN1844_c0_g1	137	2.82141e-82	265.774	2524	0.24453	0.602454	*	Description：hypothetical protein Cfor_04226 [Coptotermes formosanus]	NR	4.77333	4.10333
175	69740	CG4035	FBgn0015218	Eukaryotic translation initiation factor 4E1 (eIF-4F 25 kDa subunit) (mRNA cap-binding protein)	EIF4E1	TRINITY_DN40866_c0_g1	48	1.01374e-19	88.1965	2603	-0.702551	0.282158	*	Description：thioredoxin reductase 1, mitochondrial-like isoform X2 [Zootermopsis nevadensis]	NR	11.0167	18.5033
176	68605	CG2125	FBgn0004859	Transcriptional activator cubitus interruptus (Transcriptional activator ci) (ci form of 155 kDa) (ci-155) (ci full-length protein) (ciFL) [Cleaved into: Transcriptional repressor cubitus interruptus (Transcriptional repressor ci) (ci C-terminally truncated form) (ci form of 75 kDa) (ci-75)]	CI	TRINITY_DN15275_c0_g2	31	5.70992e-37	67.781	1663	0.464669	0.697964	*	Description：zinc finger protein 717 isoform X1 [Cryptotermes secundus]	NR	0.64	0.78
177	61534	CG1708	FBgn0000352	Kinesin-like protein costa (Kinesin-like protein costal2)	COS	TRINITY_DN24977_c0_g1	54	3.21242e-22	70.0922	6998	0.123695	0.81084	*	Description：kinesin heavy chain isoform X2 [Zootermopsis nevadensis]	NR	3.56667	5.21333
178	59452	CG11561	FBgn0003444	Protein smoothened (SMOH) (Smooth) (dSMO)	SMO	TRINITY_DN24824_c0_g1	221	2.27939e-175	466.077	3932	0.899343	0.242936	*	Description：protein smoothened [Cryptotermes secundus]	NR	0.603333	0.363333
179	61701	CG2411	FBgn0003892	Protein patched (Hedgehog receptor)	PTC	TRINITY_DN20200_c0_g1	55	1.47075e-17	90.8929	3816	-0.535171	0.753568	*	Description：Niemann-Pick type protein homolog 1B-like [Zootermopsis nevadensis]	NR	0.543333	1.22667
180	59167	CG6551	FBgn0001079	Serine/threonine-protein kinase fused (EC 2.7.11.1)	FU	TRINITY_DN5935_c0_g3	85	1.02361e-38	146.747	2596	0.091247	0.888994	*	Description：serine/threonine-protein kinase fused isoform X1 [Zootermopsis nevadensis]	NR	0.913333	1.03333
181	60528	CG6098	FBgn0010398	GH06740p (Leucine-rich repeat 47, isoform A) (Leucine-rich repeat 47, isoform B)	LRR47	TRINITY_DN8757_c0_g1	58	8.36765e-14	73.1738	1499	0.376195	0.66299	*	Description：leucine-rich repeat protein 1 [Zootermopsis nevadensis]	NR	1.21	0.86
182	67295	CG5637	FBgn0002962	Protein nanos	NOS	TRINITY_DN23339_c0_g1	29	2.34676e-14	72.4034	900	5.59232	1	*	Description：uncharacterized protein LOC110839363 [Zootermopsis nevadensis]	NR	1.92667	0.05
183	63915	CG12076	FBgn0027616	YTH domain-containing protein 1 (Splicing factor YT521) (YT521-B)	YTHDC1	TRINITY_DN30713_c0_g1	77	2.30811e-73	175.252	2440	0.772334	0.295284	*	Description：YTH domain-containing protein 1 [Cryptotermes secundus]	NR	2.38	1.03333
184	70690	CG1524	FBgn0004403		RPS14A	TRINITY_DN14445_c0_g1	64	4.98951e-18	78.9518	625	-0.143358	0.838742	*	Description：40S ribosomal protein S14a [Zootermopsis nevadensis]	NR	275.853	291.9
185	67682	CG4637	FBgn0004644	Protein hedgehog [Cleaved into: Protein hedgehog N-product (Hh-Np) (N-Hh); Protein hedgehog C-product (Hh-Cp) (C-Hh)]	HH	TRINITY_DN11117_c0_g1	123	4.35584e-81	252.677	2098	-1.02459	0.459099	*	Description：sonic hedgehog protein A [Cryptotermes secundus]	NR	1.30333	5.04
186	61139	CG10619	FBgn0003896	Tailup, isoform A (Tailup, isoform C)	TUP	TRINITY_DN22367_c0_g1	27	2.61045e-07	56.9954	2212	0.786682	0.221722	*	Description：protein apterous isoform X1 [Cryptotermes secundus]	NR	3.86333	1.95
187	60555	CG6743	FBgn0027868	Nuclear pore complex protein Nup107 (Nucleoporin Nup107)	NUP107	TRINITY_DN7048_c0_g1	279	1.33882e-168	494.967	3144	0.498046	0.378557	*	Description：nuclear pore complex protein Nup107 isoform X2 [Zootermopsis nevadensis]	NR	4.00333	3.16
188	59084	CG6474	FBgn0000617	Transcription initiation factor TFIID subunit 9 (Protein enhancer of yellow 1) (TAFII40) (Transcription initiation factor TFIID 42 kDa subunit) (TAFII-42) (p42)	E(Y)1	TRINITY_DN14235_c0_g1	76	2.16656e-47	145.976	1342	0.217148	0.713567	*	Description：transcription initiation factor TFIID subunit 9 [Zootermopsis nevadensis]	NR	6.23333	5.12333
189	59819	CG12676	FBgn0000547	Echinoid, isoform A (Echinoid, isoform B)	ED	TRINITY_DN16709_c0_g1	83	1.23897e-07	60.4622	5097	-1.09155	0.074442	*	Description：hypothetical protein Cfor_09214 [Coptotermes formosanus]	NR	0.683333	1.74333
190	59261	CG12238	FBgn0087008	Supporter of activation of yellow protein (Protein enhancer of yellow 3)	E(Y)3	TRINITY_DN8923_c1_g1	34	1.33862e-13	75.485	1699	1.59693	0.0561673	*	Description：zinc finger protein ubi-d4 B-like isoform X2 [Zootermopsis nevadensis]	NR	0.956667	0.34
191	62418	CG11798	FBgn0015371	Protein charlatan	CHN	TRINITY_DN6483_c0_g1	246	1.32278e-140	462.611	7277	-3.94975	0.00114735	*	Description：hypothetical protein B7P43_G14040 [Cryptotermes secundus]	NR	0.08	1.44
192	69950	CG13201	FBgn0001276	Mediator of RNA polymerase II transcription subunit 29	IX	TRINITY_DN3565_c0_g2	85	1.83128e-43	142.51	1690	-0.10189	0.842146	*	hypothetical protein Cfor_02636 [Coptotermes formosanus]	NR	3.22	4.06333
193	59130	CG5993	FBgn0004956	unpaired 1, isoform A	UPD1	NO												大框
194	59347	CG1849	FBgn0003300	Segmentation protein Runt	RUN	NO												大框
